# Supplementary material for: Fully integrated parity–time-symmetric electronics
Source: Nat Nanotechnol. 2022 Mar 17;17(3):262–8. doi: 10.1038/s41565-021-01038-4 (PMC8930767; doi:10.1038/s41565-021-01038-4)
Supplement: Source Data Fig. 2 — Statistical source data for figure plot. [file 41565_2021_1038_MOESM2_ESM.xlsx]

## Sheet: Sheet1
PT phase transition (real part of eigenfrquency)
Gamma/Gamma_PT	0.42	0.51	0.57	0.6	0.615	0.66	0.69	0.74	0.85	0.93	0.965	0.985	0.988	1.05	1.1	1.15	1.2	1.25	1.3	1.32
High_mode (GHz)	3.21	3.178	3.165	3.16	3.158	3.15	3.14	3.12	3.07	3.03	3.02	3.001	2.998	2.971	2.9716	2.97	2.968	2.955	2.953	2.952
Low_mode (GHz)	2.75	2.775	2.77	2.78	2.8	2.8	2.81	2.8105	2.84	2.87	2.93	2.94	2.95	2.971	2.9716	2.97	2.968	2.955	2.953	2.952
PT phase transition (imaginary part of eigenfrquency)
Gamma/Gamma_PT	0.42	0.51	0.57	0.6	0.615	0.66	0.69	0.74	0.85	0.93	0.965	1.05	1.1	1.15	1.2	1.25	1.3	1.32
High_mode (GHz)	0	0	0	0	0	0	0	0	0	0	0	0.089	0.12	0.141	0.155	0.17	0.19	0.2
Low_mode (GHz)	0	0	0	0	0	0	0	0	0	0	0	-0.089	-0.12	-0.141	-0.155	-0.17	-0.19	-0.2
Frequency tuning of baseline VCO
Frequency (GHz)	3.238	3.222	3.195	3.172	3.155	3.129	3.103	3.087	3.07	3.026	3.011	2.934
Control voltage (V)	1.212	1.103	0.95	0.831	0.755	0.663	0.576	0.53	0.486	0.391	0.367	0.246
