# Supplementary material for: Fully integrated parity–time-symmetric electronics
Source: Nat Nanotechnol. 2022 Mar 17;17(3):262–8. doi: 10.1038/s41565-021-01038-4 (PMC8930767; doi:10.1038/s41565-021-01038-4)
Supplement: Source Data Fig. 3 — Statistical source data for figure plot. [file 41565_2021_1038_MOESM3_ESM.xlsx]

## Sheet: Sheet1
Single-port scattering
Data to calculate reflection on gain side					Data to calculate reflection on loss side
Frequency (GHz)	Voltage amplitude of gain side (mV)	Voltage amplitude of incident wave on gain side (mV)	Time difference (phase difference) between gain and loss side (ps)		Frequency (GHz)	Voltage amplitude of loss side (mV)	Voltage amplitude of incident wave on loss side (mV)	Time difference (phase difference) between loss and gain side (ps)
2.5	32.53	122.79	60.8		2.5	38.5	135.32	290
2.51	32.8	117.62	60.25		2.51	39.12	135.816	290
2.52	33.08	117.74	59.6		2.52	39.76	135.96	285.6
2.53	33.48	116.281	58.6		2.53	40.66	135.52	285.3
2.54	34.18	115.168	57.7		2.54	41.76	135.1	282.3
2.55	35	117	56.6		2.55	42.62	135.59	280
2.56	35.53	116.17	55.7		2.56	43.94	135.6	280.2
2.57	36	116.98	54.7		2.57	45.7	136.5	279.4
2.58	36.5	117.16	53.7		2.58	47.31	137.061	277.4
2.59	38	117.8	52		2.59	49.05	137.259	275.6
2.6	39.2	119	51		2.6	50	136.7	274
2.61	39.5	117	49.5		2.61	52.25	136.732	273.4
2.62	40	115.6	48		2.62	53.99	135.878	270.7
2.63	40.7	114.383	46.6		2.63	55.79	135.04	268.7
2.64	41.53	113.62	45.5		2.64	57.94	134.32	267.7
2.65	42.5	114.757	44		2.65	60	133.11	266
2.66	43.02	112.152	42.5		2.66	62.67	133.162	264.7
2.67	44	112.126	40.5		2.67	65.7	132.834	263.7
2.68	45	112.36	39		2.68	69.44	133.07	262.7
2.69	46.5	113.06	37		2.69	74.33	133.86	260
2.7	48	115.7	35.4		2.7	80.3	134.469	259
2.71	49.69	114.83	33.9		2.71	86.94	136.34	258
2.72	51.8	118	32.5		2.72	95.03	138.336	255.3
2.73	53.5	118.67	31		2.73	104.341	140.71	253.3
2.74	55	120.9	29		2.74	114.407	142.828	251.9
2.75	57.43	118	27		2.75	125	145	250
2.76	58.4	116	-25.5		2.76	133.386	147.13	250
2.77	59.8	115	-24		2.77	150.54	147.81	250.8
2.78	61.47	113.9	-22		2.78	160.177	146.703	250.9
2.79	62.7	113.5	-20		2.79	159.478	144.017	240.5
2.8	64	123	-20		2.8	152	140	228.9
2.81	65.27	120	-18		2.81	145.457	135.899	227
2.82	66.4	120	-19.5		2.82	140.468	132	108.9
2.83	67.28	118	-21.5		2.83	111.79	118.961	102.2
2.84	67.9	117	-23.5		2.84	97.7	125.781	95.1
2.85	67	118	-27.5		2.85	92.7	124	84.6
2.86	67.18	106.6	-27.2		2.86	82.07	125.47	82.2
2.87	66.4	105.849	-31.1		2.87	75.2	125.3	78
2.88	64.5	104.9	-35.4		2.88	68.92	126.16	75
2.89	63.15	103.9	-40.4		2.89	63.88	126.163	73.2
2.9	61	104	-45.7		2.9	60.35	125	67
2.91	59.73	102	-50		2.91	55.68	124.7	62.8
2.92	58.4	101.56	-55		2.92	52.5	123.63	60
2.93	57.4	101.196	-60		2.93	49.78	122.6	56.5
2.94	56.4	101.4	-65		2.94	47.72	120	55
2.95	56	103	-68		2.95	46	120	52
2.96	56.1	102.8	-68		2.96	44.5	119.3	50
2.97	56.7	103.9	-66		2.97	44.5	119.3	50
2.98	57.28	105	63		2.98	46	120	52
2.99	58.95	106	59		2.99	42.02	114.3	56
3	60	109	56		3	42	116	64
3.01	62.2	108	50		3.01	41.58	115.06	70
3.02	64.25	108.4	45		3.02	41.46	114.3	80
3.03	66.57	108.6	40		3.03	41.04	112.7	92.8
3.04	69.28	108.76	35		3.04	41.53	111.62	102.2
3.05	73	111	30		3.05	43	110.8	109.1
3.06	77.33	110.456	23		3.06	42.69	89.33	105
3.07	82.5	111.8	16.5		3.07	45.7	88.48	107
3.08	88.18	117.59	11		3.08	48.06	87.9	108
3.09	86.77	115.52	5		3.09	49.67	87.7	113.3
3.1	89	120	3.5		3.1	52	86	110
3.11	85	118.257	5		3.11	54.2	84.39	110
3.12	85	119	2		3.12	57.09	83.9	108
3.13	85	120	5		3.13	57.8	84.39	110
3.14	85	119	5		3.14	58.64	80.15	105
3.15	86.5	120	5		3.15	64	83	99.2
3.16	88	120	2		3.16	65.62	85.4	95
3.17	86.1	118.9	8		3.17	65.76	83.18	86.7
3.18	87.59	120	8		3.18	65.6	81.8	80.4
3.19	88	120	10		3.19	65.42	80.32	75.4
3.2	75	115	20		3.2	65	78	70
3.21	71.5	108	20		3.21	62.2	77	68
3.22	65.7	110	25		3.22	60.23	76	66.8
3.23	60	100	26		3.23	58.05	75.4	65.4
3.24	61	100	26		3.24	55.91	76.9	66.7
3.25	60	100	27		3.25	55	78	65.6
3.26	60	100.1	28		3.26	53.5	79.1	64.3
3.27	59	100.2	30		3.27	51.21	80.3
3.28	49.67	105.5	36		3.28	50.23	81.4
3.29	47.7	106	37		3.29	49.42	82.3
3.3	46.06	106.5	38		3.3	48	82
3.31	44	106.6	39		3.31	45	79.9
3.32	42	106	40		3.32	44.9	83.59
3.33	37.7	102	41		3.33	43.2	83.5
3.34	35.6	102	42		3.34	41.7	81.4
3.35	34	101	43		3.35	40	80
3.36	40	105	44		3.36	39.89	83.17
3.37	40	100	44		3.37	38.34	79.9
3.38	37.7	102	45		3.38	36.49	80
3.39	35.6	102	45.5		3.39	35.57	82
3.4	34	101	46		3.39	35.4	83

## Sheet: Sheet2
Experimental results for nonlinearity characterization in exact phase, frequency w = 3.1GHz.
Backward
Vin (mV)	19	22	27	32	38	44	52	56	60	66	71	77	82	87	93	98	103	108	111	117	120	125	129	132	135	139	144	148	151
Vout (mV)	16.5	19	27	34	40	46	56	60	63	70	75	80	83	87	91	93	97	100	103	107	110	114	117	118	120	122	124	125	126
Feedforward
Vin (mV)	18	21	23	26	31	35	38	41	44	49	54	61	66	70	76	79	84	90	93	98	100	104	110	114	117	120	126	132	135	138	142	145	149
Vout (mV)	14	16	20	23	27	30	32	34	36	39	41	42.1	42.5	43.5	44.1	44.8	45.3	46.2	47.5	49	50.3	51.4	53.2	53.5	53.8	54.5	55.1	57.1	59	59.9	61.1	62	62.9
Experimental results for nonlinearity characterization in broken phase, frequency w = 3.1GHz.
Backward
Vin (mV)	18	20	23	25	28	33	38	43	47	52	56	60	65	69	73	77	82	86	89	92	97	100	104	107	110	114	117	120	122	125	129	133	137	140	145	150
Vout (mV)	40	45	54	60	69	76	82	87	91	95	98	100	102	102	105	106	108	110	111	115	116	118	119	121	122	122	123	125	126	127.5	128.3	129.2	130	131	132.1	133
Feedforward
Vin (mV)	18.5	21.3	25.7	30.4	38.3	42.1	51.1	58.7	64.5	73.8	76.9	80	83	86	88	91	97	101	109	112.5	117	123	128.3	132	136	140	145	150
Vout (mV)	11.1	11.3	11.6	11.7	11.9	12.1	12.3	12.5	12.9	13.2	13.4	13.6	13.9	14.4	14.9	15.3	15.9	16.5	17.4	18.1	19.2	20.1	21.2	21.5	22	22.4	22.9	23.6
