# Supplementary material for: Fully integrated parity–time-symmetric electronics
Source: Nat Nanotechnol. 2022 Mar 17;17(3):262–8. doi: 10.1038/s41565-021-01038-4 (PMC8930767; doi:10.1038/s41565-021-01038-4)
Supplement: Source Data Fig. 4 — Statistical source data for figure plot. [file 41565_2021_1038_MOESM4_ESM.xlsx]

## Sheet: Sheet1
Non-reciprocity characterization in exact phase, gamma/gamma_PT = 0.7, Vin = 20 mV
Backward				Feedforward
Frequency (GHz)	V_loss_in (mV)	V_gain_out (mV)		Frequency (GHz)	V_gain_in (mV)	V_loss_out (mV)
4	20	2.46		4	20	2.32
3.95	20	2.52		3.95	20	2.34
3.9	20	2.62		3.9	20	2.35
3.85	20	2.76		3.85	20	2.51
3.8	20	2.95		3.8	20	2.62
3.75	20	3.12		3.75	20	2.86
3.7	20	3.32		3.7	20	2.99
3.65	20	3.48		3.65	20	3.23
3.6	20	3.92		3.6	20	3.45
3.55	20	4.42		3.55	20	3.85
3.5	20	5.02		3.5	20	4.13
3.45	20	5.84		3.45	20	4.68
3.4	20	6.56		3.4	20	5.36
3.35	20	7.88		3.35	20	6.54
3.3	20	9.44		3.3	20	8.52
3.25	20	12.81		3.25	20	11.56
3.2	20	14.42		3.2	20	13.36
3.15	20	16.88		3.15	20	16.02
3.1	20	19.03		3.14	20	16.24
3.05	20	17.56		3.13	20	16.56
3	20	14.08		3.12	20	16.23
2.95	20	12.67		3.11	20	15.92
2.9	20	12.31		3.1	20	15.27
2.85	20	11.57		3.05	20	13.05
2.8	20	11.62		3	20	10.42
2.75	20	11.75		2.95	20	9.67
2.7	20	11.83		2.9	20	9.96
2.65	20	10.65		2.85	20	10.72
2.6	20	8.24		2.8	20	10.89
2.55	20	6.42		2.75	20	11.23
2.5	20	5.12		2.74	20	11.15
2.45	20	4.02		2.73	20	11.01
2.4	20	3.21		2.72	20	10.79
				2.71	20	10.56
				2.7	20	10.48
				2.65	20	8.56
				2.6	20	6.78
				2.55	20	5.24
				2.5	20	4.52
				2.45	20	3.58
				2.4	20	2.76

## Sheet: Sheet2
Non-reciprocity characterization in exact phase, gamma/gamma_PT = 0.7, Vin = 90 mV
Backward				Feedforward
Frequency (GHz)	V_loss_in (mV)	V_gain_out (mV)		Frequency (GHz)	V_gain_in (mV)	V_loss_out (mV)
4	90	10.3		4	90	9.61
3.99	90	10.5		3.95	90	9.81
3.98	90	10.6		3.9	90	9.9
3.97	90	10.7		3.85	90	10.53
3.96	90	10.9		3.8	90	10.89
3.95	90	11.2		3.75	90	11.34
3.94	90	11.35		3.7	90	11.88
3.93	90	11.45		3.65	90	12.42
3.92	90	11.58		3.6	90	12.87
3.91	90	11.67		3.55	90	14.4
3.9	90	11.8		3.5	90	15.65
3.89	90	11.96		3.45	90	17.01
3.88	90	12.15		3.4	90	18.41
3.87	90	12.34		3.35	90	22.14
3.86	90	12.56		3.3	90	26.46
3.85	90	12.7		3.25	90	31.41
3.84	90	12.91		3.2	90	39.92
3.83	90	13.02		3.15	90	42
3.82	90	13.2		3.1	90	39.6
3.81	90	13.35		3.05	90	33.93
3.8	90	13.5		3	90	29.25
3.75	90	14.6		2.95	90	27.75
3.7	90	15.2		2.9	90	27.36
3.65	90	16.8		2.85	90	30.15
3.6	90	19		2.8	90	36
3.55	90	21		2.75	90	37.8
3.5	90	23.5		2.7	90	34.83
3.45	90	27.9		2.65	90	27
3.4	90	32.45		2.6	90	20.7
3.35	90	38.6		2.55	90	18.6
3.3	90	42.4		2.5	90	14.4
3.25	90	54.9		2.45	90	12.6
3.2	90	60		2.4	90	11.7
3.15	90	74.25
3.1	90	89.5
3.05	90	83.6
3	90	74.6
2.95	90	63.57
2.9	90	60
2.89	90	59.26
2.88	90	58.1
2.87	90	57.42
2.86	90	56.53
2.85	90	56.02
2.84	90	56.37
2.83	90	56.67
2.82	90	57.23
2.81	90	57.64
2.8	90	58.01
2.79	90	58.23
2.78	90	58.45
2.77	90	58.72
2.76	90	58.79
2.75	90	59.04
2.74	90	59.21
2.73	90	59.45
2.72	90	59.65
2.71	90	59.82
2.7	90	60.05
2.69	90	59.12
2.68	90	57.56
2.67	90	54.39
2.66	90	52.57
2.65	90	50.34
2.64	90	48.92
2.63	90	47.36
2.62	90	45.21
2.61	90	43.32
2.6	90	41.23
2.55	90	32.76
2.5	90	25.78
2.45	90	20.38
2.4	90	16.79

## Sheet: Sheet3
Non-reciprocity characterization in broken phase, gamma/gamma_PT = 1.5, Vin = 20 mV
Backward				Feedforward
Frequency (GHz)	V_loss_in (mV)	V_gain_out (mV)		Frequency (GHz)	V_gain_in (mV)	V_loss_out (mV)
4	20	1.95		4	20	1.94
3.95	20	1.96		3.95	20	1.95
3.9	20	1.98		3.9	20	1.96
3.85	20	2.05		3.85	20	1.98
3.8	20	2.08		3.8	20	2.01
3.75	20	2.11		3.75	20	2.04
3.7	20	2.14		3.7	20	2.09
3.65	20	2.23		3.65	20	2.15
3.6	20	2.31		3.6	20	2.2
3.55	20	2.34		3.55	20	2.25
3.5	20	2.39		3.5	20	2.3
3.45	20	2.45		3.45	20	2.35
3.4	20	2.47		3.4	20	2.38
3.35	20	2.57		3.35	20	2.52
3.3	20	2.63		3.3	20	2.62
3.25	20	2.87		3.25	20	2.8
3.2	20	3.4		3.2	20	3.3
3.15	20	3.77		3.15	20	3.65
3.1	20	4.54		3.1	20	4.2
3.05	20	8.3		3.05	20	8
3.04	20	9.7		3	20	14
3.02	20	15.2		2.95	20	8.57
3.01	20	23		2.9	20	4.67
3	20	40		2.85	20	3.5
2.99	20	45		2.8	20	3
2.98	20	36.2		2.75	20	2.5
2.97	20	20.5		2.7	20	2.26
2.95	20	11.3		2.65	20	2.1
2.94	20	8.7		2.6	20	2
2.93	20	7.8		2.55	20	1.98
2.92	20	6.4		2.5	20	1.97
2.9	20	5.2		2.45	20	1.95
2.85	20	3.6		2.4	20	1.95
2.8	20	3.03
2.75	20	2.67
2.7	20	2.4
2.65	20	2.35
2.6	20	2.23
2.55	20	2.13
2.5	20	2.05
2.45	20	1.97
2.4	20	1.95

## Sheet: Sheet4
Non-reciprocity characterization in broken phase, gamma/gamma_PT = 1.5, Vin = 90 mV
Backward				Feedforward
Frequency (GHz)	V_loss_in (mV)	V_gain_out (mV)		Frequency (GHz)	V_gain_in (mV)	V_loss_out (mV)
4	90	7.85		4	90	7.77
3.95	90	7.9		3.95	90	7.78
3.9	90	7.95		3.9	90	7.8
3.85	90	8		3.85	90	7.83
3.8	90	8.05		3.8	90	7.87
3.75	90	8.1		3.75	90	7.9
3.7	90	8.15		3.7	90	7.95
3.65	90	8.2		3.65	90	8
3.6	90	8.35		3.6	90	8.15
3.55	90	8.43		3.55	90	8.33
3.5	90	8.5		3.5	90	8.4
3.45	90	8.75		3.45	90	8.55
3.4	90	9.1		3.4	90	8.9
3.35	90	9.27		3.35	90	9
3.3	90	10		3.3	90	9.6
3.25	90	11.7		3.25	90	11
3.2	90	13.1		3.2	90	12
3.15	90	15.8		3.15	90	12.9
3.1	90	23		3.1	90	13.5
3.05	90	40		3.05	90	14
3.04	90	48.25		3	90	14.2
3.02	90	75.7		2.95	90	13.9
3	90	110		2.9	90	13.5
2.98	90	106.6		2.85	90	13
2.96	90	67		2.8	90	11.5
2.95	90	52.5		2.75	90	9.89
2.94	90	42		2.7	90	8.8
2.92	90	31		2.65	90	8.3
2.9	90	24		2.6	90	8
2.85	90	16		2.55	90	8.05
2.8	90	12.5		2.5	90	7.9
2.75	90	11.3		2.45	90	7.84
2.7	90	9.9		2.4	90	7.65
2.65	90	8.9
2.6	90	8.6
2.55	90	8.35
2.5	90	7.95
2.45	90	7.85
2.4	90	7.75

## Sheet: Sheet5
Non-reciprocity characterization in broken phase, gamma/gamma_PT = 2.0, Vin = 90 mV
Backward				Feedforward
Frequency (GHz)	V_loss_in (mV)	V_gain_out (mV)		Frequency (GHz)	V_gain_in (mV)	V_loss_out (mV)
4	90	7.65		4	90	7.57
3.95	90	7.79		3.95	90	7.62
3.9	90	7.85		3.9	90	7.68
3.85	90	7.91		3.85	90	7.72
3.8	90	8.01		3.8	90	7.83
3.75	90	8.14		3.75	90	7.89
3.7	90	8.3		3.7	90	7.92
3.65	90	8.36		3.65	90	8.03
3.6	90	8.45		3.6	90	8.12
3.55	90	8.59		3.55	90	8.23
3.5	90	8.62		3.5	90	8.32
3.45	90	8.76		3.45	90	8.45
3.4	90	8.85		3.4	90	8.69
3.35	90	8.89		3.35	90	8.83
3.3	90	9.03		3.3	90	9.02
3.25	90	9.23		3.25	90	9.12
3.2	90	9.47		3.2	90	9.31
3.15	90	10.29		3.15	90	9.93
3.1	90	11.03		3.1	90	10.21
3.05	90	13.21		3.05	90	10.33
3.04	90	15.13		3	90	10.35
3.02	90	18.57		2.95	90	10.61
3	90	32.46		2.9	90	10.45
2.98	90	72.32		2.85	90	10.27
2.96	90	98.47		2.8	90	9.52
2.955	90	106.78		2.75	90	9.24
2.95	90	112.13		2.7	90	8.98
2.945	90	104.67		2.65	90	8.63
2.94	90	95.5		2.6	90	8.23
2.92	90	73.45		2.55	90	8.15
2.9	90	31.12		2.5	90	7.83
2.85	90	14.56		2.45	90	7.51
2.8	90	12.02		2.4	90	7.35
2.75	90	10.49
2.7	90	9.49
2.65	90	8.68
2.6	90	8.35
2.55	90	8.13
2.5	90	7.86
2.45	90	7.73
2.4	90	7.43

## Sheet: Sheet6
Isolation with normalized frequency ( 3.22 GHz)
Frequency	0.857	0.9712	0.877	0.9415	0.962	0.869	0.931	0.89	0.9275	0.9125	0.916	0.9187
Isolation (dB)	6.5	8.9	8.8	11.6	9.5	7.4	14.5	11.2	17.8	18.5	19.3	19.8
